# Supplementary material for: Comprehensive small RNA-sequencing of primary myeloma cells identifies miR-105-5p as a predictor of patient survival
Source: Br J Cancer. 2022 Nov 29;128(4):656–64. doi: 10.1038/s41416-022-02065-1 (PMC9938247; doi:10.1038/s41416-022-02065-1)
Supplement: Supplementary file 5 — Supplementary Table 1 [file 41416_2022_2065_MOESM5_ESM.xlsx]

## Sheet: Sheet1
Supplementary Table S1: Overview of patient cohort.
Kjonn	BoneDisease (BD=Bone disease)	ISS Stage	Progression (1=progression)	Death Status (1=dead)	Time From Diagnosis to Death (Days,censoring date=December 2020)	Time From Diagnosis to Relapse/Progression (Days)
Male	NoneBD	3	0	1	71.0416666666667	1550.04166666667
Male	BD	1	1	1	601.958333333333	490.958333333333
Male	BD	3	0	0	1485	1130
Male	BD	2	1	0	1748	344
Female	BD	Unknown	1	1	117.041666666667	1507.04166666667
Female	BD	Unknown	1	0	1863	1640.95833333333
Male	BD	1	1	0	1764	832.958333333333
Male	BD	1	1	0	1274.04166666667	919.041666666667
Male	BD	1	1	0	1331.04166666667	567.041666666667
Male	NoneBD	1	1	0	1551.04166666667	1230.04166666667
Male	BD	2	0	0	1796	1441
Male	BD	1	1	0	1644.04166666667	588.041666666667
Female	BD	3	1	1	606.041666666667	174
Female	BD	Unknown	1	0	1327.04166666667	804
Female	NoneBD	3	1	1	665	203.041666666667
Male	BD	3	1	0	2461	1116.95833333333
Male	NoneBD	1	1	0	1824	1132
Male	BD	2	0	0	1554.04166666667	1199.04166666667
Male	BD	1	0	1	1638.95833333333	2528
Male	NoneBD	2	1	0	2813	1205.95833333333
Male	NoneBD	2	0	0	3074.04166666667	2719.04166666667
Female	NoneBD	1	1	0	2423.04166666667	1001.04166666667
Male	BD	1	1	0	2504	713
Male	NoneBD	1	0	0	1120	765
Female	NoneBD	3	1	0	1378	445.958333333333
Male	BD	3	1	0	2010.04166666667	1104
Male	NoneBD	1	1	0	2556	491.958333333333
Male	BD	1	1	0	2094	646
Male	NoneBD	1	NA	1	2266	NA
Male	BD	1	1	0	1096	698
Female	BD	1	0	0	1512.04166666667	1157.04166666667
Female	NoneBD	2	0	0	2839	2484
Female	BD	2	1	1	764	430
Male	BD	1	0	0	1902.04166666667	1547.04166666667
Male	BD	3	1	1	788	597.041666666667
Female	BD	3	0	1	1246.95833333333	1065
Female	NoneBD	2	0	0	1511.04166666667	1156.04166666667
Female	NoneBD	Unknown	1	1	1277.04166666667	792
Female	NoneBD	1	1	1	53	53
Female	NoneBD	1	1	1	1727.95833333333	495
Female	BD	Unknown	1	0	1803	1024.95833333333
Male	BD	2	1	1	559.041666666667	492
Male	BD	3	1	1	740	231.041666666667
Female	BD	2	0	1	90	1653.04166666667
Male	NoneBD	3	1	1	1638.95833333333	1028.95833333333
Female	NoneBD	3	1	1	1702.04166666667	870
Male	BD	Unknown	NA	0	1316.04166666667	NA
Male	NoneBD	2	1	0	1474	469
Male	BD	3	1	0	1611.04166666667	662
Female	NoneBD	2	1	1	1563	123
Male	BD	2	0	0	1576.04166666667	1221.04166666667
Male	BD	Unknown	1	1	710	177.041666666667
Male	NoneBD	1	1	1	119.958333333333	119.958333333333
Male	NoneBD	3	0	1	802.041666666667	822.041666666667
Male	BD	1	1	0	2906	951.958333333333
Male	BD	1	1	0	2840	371
Female	NoneBD	1	1	1	188.958333333333	188.958333333333
Male	BD	2	1	0	852	112
Female	BD	3	1	1	357	310
Male	NoneBD	3	1	1	1622.95833333333	597.958333333333
Female	BD	2	NA	1	1595.95833333333	NA
Female	NoneBD	3	1	1	807	586.041666666667
Female	BD	3	1	1	79.9583333333333	79.9583333333333
Female	BD	3	1	1	1426.04166666667	660.041666666667
Male	BD	1	1	0	1688.04166666667	1245
Male	NoneBD	1	1	0	3204	2485
Male	NoneBD	3	0	0	1119	764
Male	NoneBD	1	0	0	1377	1022
Female	NoneBD	3	0	0	1883.04166666667	1528.04166666667
Female	BD	3	1	1	1720.95833333333	752
Male	BD	1	1	0	1827	1610.95833333333
Female	BD	3	0	0	2035.04166666667	1680.04166666667
Male	NoneBD	1	NA	0	2940	NA
Male	NoneBD	Unknown	1	1	221.958333333333	221.958333333333
Female	BD	2	1	1	1004	300
Male	NoneBD	Unknown	1	0	2626.04166666667	889.041666666667
Female	BD	2	1	0	1867.04166666667	748.041666666667
Female	NoneBD	2	0	0	2842	2487
Male	BD	Unknown	0	0	1099	744
Female	BD	1	1	0	2822	2282.95833333333
Male	NoneBD	3	1	1	1934.95833333333	821.958333333333
Female	NoneBD	1	1	0	5741	4049.95833333333
Male	BD	3	1	1	387	350
Male	NoneBD	3	1	1	1118	427
Male	NoneBD	3	1	1	2796.04166666667	2759.04166666667
Female	BD	3	1	1	1903	1611.04166666667
