# Supplementary material for: Comprehensive small RNA-sequencing of primary myeloma cells identifies miR-105-5p as a predictor of patient survival
Source: Br J Cancer. 2022 Nov 29;128(4):656–64. doi: 10.1038/s41416-022-02065-1 (PMC9938247; doi:10.1038/s41416-022-02065-1)
Supplement: Supplementary file 6 — Supplementary Table 2 [file 41416_2022_2065_MOESM6_ESM.xlsx]

## Sheet: Sheet1
Supplementary Table S2: Survival results for miRNAs that were significantly differentially expressed between ISS-stage groups. "miRNA" is the tested miRNA; "HR (95% CI)" is the hazard ratio and the 95% confidence interval; "P-value" is the p-value before multiple testing; "Adjusted P-value" is the adjusted p-value calculated by the qvalue-function in R. All analyses are performed using the functi…
miRNA	HR (95% CI)	P-value	Adj. p-value
hsa-let-7c-5p	1.12 (0.94-1.34)	0.18	0.9
hsa-miR-125b-5p	1.07 (0.91-1.25)	0.38	0.95
hsa-miR-3648	1.1 (0.97-1.23)	0.14	0.89
hsa-miR-3916	1.16 (1.02-1.33)	0.02	0.57
hsa-miR-873-5p	1.12 (0.99-1.26)	0.06	0.84
hsa-miR-99a-5p	1.06 (0.94-1.2)	0.31	0.94
