# Supplementary material for: Comprehensive small RNA-sequencing of primary myeloma cells identifies miR-105-5p as a predictor of patient survival
Source: Br J Cancer. 2022 Nov 29;128(4):656–64. doi: 10.1038/s41416-022-02065-1 (PMC9938247; doi:10.1038/s41416-022-02065-1)
Supplement: Supplementary file 7 — Supplementary Table 3 [file 41416_2022_2065_MOESM7_ESM.xlsx]

## Sheet: Sheet1
Supplementary Table S3: Survival characteristics for miR-105-5p combined ISS stage. ISS III is defined as High ISS and ISS I and II are defined as low ISS. "N" number of patients within the group; HR" Hazard-ratio; "CI" Confidence interval. "P-value" is the p-value from a coxph model containing miR-105-5p expression and the ISS groups and is calculated based on the difference in miR-105-5p expres…
Stratification group	N	HR (95% CI)	Survival median (days)	P-value
High ISS + low miR-105	10		2480
High ISS + high miR-105	15	4.98 (1.65-15)	804	0.004
Low ISS + low miR-105	35		3313
Low ISS + high miR-105	13	1.42 (0.49-4.12)	1728	0.5
